# Supplementary material for: A Hybrid Nanogenerator Based on Rotational-Swinging Mechanism for Energy Harvesting and Environmental Monitoring in Intelligent Agriculture
Source: Sensors (Basel). 2025 Aug 14;25(16):5041. doi: 10.3390/s25165041 (PMC12389822; doi:10.3390/s25165041)
Supplement: Supplementary file 1 [file sensors-25-05041-s001.zip]

Archive with 5 entries (4 files):
- Movies/
- Movies/Movie S1.mp4
- Movies/Movie S2.mp4
- Movies/Movie S3.mp4
- Supplementary Material.pdf
